# Supplementary material for: Behaviour of Extractives in Norway Spruce (Picea abies) Bark during Pile Storage
Source: Molecules. 2022 Feb 10;27(4):1186. doi: 10.3390/molecules27041186 (PMC8878638; doi:10.3390/molecules27041186)
Supplement: Supplementary file 1 [file molecules-27-01186-s001.zip]

Archive with 1 entries (1 files):
- molecules-1568707-supplementary.pdf
